# Supplementary material for: An Overview of Physiologically-Based Pharmacokinetic Models for Forensic Science
Source: Toxics. 2023 Jan 28;11(2):126. doi: 10.3390/toxics11020126 (PMC9964742; doi:10.3390/toxics11020126)
Supplement: Supplementary file 1 [file toxics-11-00126-s001.zip]

Archive with 1 entries (1 files):
- toxics-2019597-supplementary.pdf
